# Supplementary material for: Cytoprotection against Oxidative Stress by Methylnissolin-3-O-β-d-glucopyranoside from Astragalus membranaceus Mainly via the Activation of the Nrf2/HO-1 Pathway
Source: Molecules. 2021 Jun 24;26(13):3852. doi: 10.3390/molecules26133852 (PMC8270303; doi:10.3390/molecules26133852)
Supplement: Supplementary file 1 [file molecules-26-03852-s001.zip]

Archive with 1 entries (1 files):
- molecules-1243266-supplementary.pdf
